# Supplementary material for: 3D Hierarchical Porous and N-Doped Carbonized Microspheres Derived from Chitin for Remarkable Adsorption of Congo Red in Aqueous Solution
Source: Int J Mol Sci. 2022 Dec 30;24(1):684. doi: 10.3390/ijms24010684 (PMC9821205; doi:10.3390/ijms24010684)
Supplement: Supplementary file 1 [file ijms-24-00684-s001.zip]

Archive with 2 entries (2 files):
- ijms-2075571-supplementary.pdf
- ijms-2075571-Video S1.mp4
